# Supplementary material for: Chromatin determinants impart camptothecin sensitivity
Source: EMBO Rep. 2017 Apr 7;18(6):1000–12. doi: 10.15252/embr.201643560 (PMC5452016; doi:10.15252/embr.201643560)
Supplement: Supplementary file 2 — Table EV1 [file EMBR-18-1000-s002.xlsx]

## Sheet: Table EV1
Table EV1: Yeast strains used in this study
Strain Name	MT	Bckgnd	Relevant genotype	Plasmids	Reference
W303	(a/α)	-	ade2-1 ura3-1 his3-11,15 trp1-1, leu2-3,112 can1-100 RAD5		R.Rothstein
YFP1001	a	W303	tof1∆::KanMX6		This study
YFP1003	a	W303	csm3∆::KanMX6		This study
YFP1007	a	W303	rad51∆::KanMX6		This study
YFP1027	a	W303	tof1∆::KanMX6 top1∆::HisMX6		This study
YFP1031	a	W303	csm3∆::KanMX6 top1∆::HisMX6		This study
YFP1093	a	W303	mrc1∆::KanMX6		This study
YFP1118	a	W303	fob1::HisMX6		This study
YFP1120	a	W303	csm3∆::KanMX6 fob1::HisMX6		This study
YFP1220	a	W303	tof1∆::KanMX6 sup1		This study
YFP1221	a	W303	tof1∆::KanMX6 sup2		This study
YFP1222	a	W303	tof1∆::KanMX6 sup3		This study
YFP1223	a	W303	tof1∆::KanMX6 sup4		This study
YFP1224	a	W303	tof1∆::KanMX6 sup5		This study
YFP1225	a	W303	tof1∆::KanMX6 sup6		This study
YFP1226	a	W303	tof1∆::KanMX6 sup7		This study
YFP1227	a	W303	tof1∆::KanMX6 sup8		This study
YFP1228	a	W303	tof1∆::KanMX6 sup9		This study
YFP1229	a	W303	tof1∆::KanMX6 sup10		This study
YFP1230	a	W303	tof1∆::KanMX6 sup11		This study
YFP1231	a	W303	tof1∆::KanMX6 sup12		This study
YFP1232	a	W303	tof1∆::KanMX6 sup13		This study
YFP1233	a	W303	tof1∆::KanMX6 sup14		This study
YFP1234	a	W303	tof1∆::KanMX6 sup15		This study
YFP1235	a	W303	tof1∆::KanMX6 sup16		This study
YFP1244	a	W303	tof1∆::KanMX6 sir4∆::HisMX6		This study
YFP1246	a	W303	csm3∆::KanMX6 sir4∆::HisMX6		This study
YFP1248	a	W303	tof1∆::KanMX6 sir3∆::HisMX6		This study
YFP1250	a	W303	csm3∆::KanMX6 sir3∆::HisMX6		This study
YFP1257/8d	a	W303	sir2∆::NatMX6		This study
YFP1366	a	W303	sir4∆::HisMX6		This study
YFP1370	a	W303	sir3∆::HisMX6		This study
YFP1258/8a	a	W303	tof1∆::KanMX6 sir2∆::NatMX6		This study
YFP1262	a	W303	rap1∆662::HisMX6		This study
YFP1264	a	W303	tof1∆::KanMX6 rap1∆662::His3MX6		This study
YFP1285	a	W303	sir1∆::HisMX6		This study
YFP1287	a	W303	tof1∆::KanMX6 sir1∆::HisMX6		This study
YFP1289	a	W303	sir2∆::NatMX6 rad51∆::HisMX6		This study
YFP1291	a	W303	sir1∆::HisMX6 rad51∆::KanMX6		This study
YFP1293	a	W303	irc15∆::HisMX6		This study
YFP1295	a	W303	tof1∆::KanMX6 irc15∆::HisMX6		This study
YFP1297	a	W303	ime2∆::HisMX6		This study
YFP1299	a	W303	tof1∆::KanMX6 ime2∆::HisMX6		This study
YFP1325	(a/α)	W303	tof1∆::KanMX6/tof1∆::KanMX6		This study
YFP1403	a	W303	tof1∆::KanMX6 sir2∆::NatMX6 sir1∆::HisMX6		This study
YFP1399	a	W303	top1∆::HisMX6 sir2∆::KanMX		This study
YFP1400	a	W303	orc1-∆BAH sir2∆::KanMX		This study
YFP1401	a	W303	orc1-∆BAH tof1∆::HIS3MX6 sir2∆::KanMX		This study
NOY908	a		ade2-1 ura3-1 trp1-1 leu2-3,112 can1-100 his3-11 rdn∆∆:HisMX6	[pNOY373]	T.Kobayashi
YFP1143	a	NOY908	tof1∆::KanMX6		This study
CFY1108	a	W303	orc1-∆BAH		C.A.Fox
YFP1330	a	W303	orc1-∆BAH tof1∆::HIS3MX6		This study
CFY3205	a	W303	hml∆		C.A.Fox
YFP1332	a	W303	hml∆ tof1∆::HisMX6MX6		This study
JHY6	a	-	Δhhf2-hht2, Δhhf1-hht1	[pMS333] (URA3-HHT2-HHF2)	S. Berger via T. Kouzarides
YFP1269	a	JHY6		[pMR206] (HHT2-HHF2; TRP1; centromeric)	This study
YFP1271	a	JHY6		[pFP137.1] (HHT2-hhf2-K16Q; TRP1; centromeric)	This study
YFP1273	a	JHY6		[pFP136.2] (HHT2-hhf2-K16R; TRP1; centromeric)	This study
YFP1275	a	JHY6		[pFP138.3] (HHT2-hhf2-K16G; TRP1; centromeric)	This study
YFP1277	a	JHY6	tof1∆::HisMX6	[pMR206] (HHT2-HHF2; TRP1; centromeric)	This study
YFP1279	a	JHY6	tof1∆::HisMX6	[pFP137.1] (HHT2-hhf2-K16Q; TRP1; centromeric)	This study
YFP1281	a	JHY6	tof1∆::HisMX6	[pFP136.2] (HHT2-hhf2-K16R; TRP1; centromeric)	This study
YFP1283	a	JHY6	tof1∆::HisMX6	[pFP138.3] (HHT2-hhf2-K16G; TRP1; centromeric)	This study
