# Supplementary material for: Chromatin determinants impart camptothecin sensitivity
Source: EMBO Rep. 2017 Apr 7;18(6):1000–12. doi: 10.15252/embr.201643560 (PMC5452016; doi:10.15252/embr.201643560)
Supplement: Supplementary file 3 — Table EV2 [file EMBR-18-1000-s003.xlsx]

## Sheet: Table EV2
Table EV2: whole-genome sequencing data
Strain	Internal Reference	ENA Accession number	Isolated on	Causative mutation	Other mutations
tof1∆ reference control	SC_MFY5616287	ERS360051	—	—	—
sup1	SC_MFY5616296	ERS360060	20µM CPT	?
sup2	SC_MFY5616297	ERS360061	20µM CPT	SIR3-Δ910	TAO3-M1I	YHL041W-FS@48-52
sup3	SC_MFY5616298	ERS360062	20µM CPT	SIR3-Δ131	SIR3-C911Y	YMR086C-A-FS@38-42
sup4	SC_MFY5616299	ERS360063	20µM CPT	SIR4-Δ253	CHZ1-D42N
sup5	SC_MFY5616300	ERS360064	20µM CPT	SIR4-Δ253	CHZ1-D42N	YHL041W-FS@48-52
sup6	SC_MFY5784119	ERS434103	20µM CPT	SIR4-Δ253	CHZ1-D42N	YMR086C-A-FS@38-42
sup7	SC_MFY5616302	ERS360066	20µM CPT	TOP1-Δ658	YMR086C-A-FS@38-42
sup8	SC_MFY5616303	ERS360067	20µM CPT	SIR4-Δ253	CHZ1-D42N	YHL041W-FS@48-52
sup9	SC_MFY5616304	ERS360068	20µM CPT	TOP1-FS@554-555	YHL041W-FS@48-52
sup10	SC_MFY5616305	ERS360069	20µM CPT	?	IRC15-Δ323
sup11	SC_MFY5616306	ERS360070	30µM CPT	SIR4-Δ253	CHZ1-D42N
sup12	SC_MFY5616307	ERS360071	30µM CPT	?	YHL041W-FS@48-52	IME2-K116T
sup13	SC_MFY5784120	ERS434104	30µM CPT	SIR4-Δ253	CHZ1-D42N	YMR086C-A-FS@38-42
sup14	SC_MFY5784121	ERS434105	30µM CPT	SIR3-Δ131	PDR5-FS@636-637
sup15	SC_MFY5784122	ERS434106	30µM CPT	SIR4-Δ253	CHZ1-D42N	YHL041W-FS@48-52
sup16	SC_MFY5784123	ERS434107	30µM CPT	SIR4-Δ253	SAC3-F574L	CHZ1-D42N
