# Supplementary material for: Chromatin determinants impart camptothecin sensitivity
Source: EMBO Rep. 2017 Apr 7;18(6):1000–12. doi: 10.15252/embr.201643560 (PMC5452016; doi:10.15252/embr.201643560)
Supplement: Supplementary file 4 — Table EV3 [file EMBR-18-1000-s004.xlsx]

## Sheet: Table EV3
Table EV3: SRA Accession number for ChIP seq data
Accession	Sample name	Reference
Sir2
SRR1068439	Sir2-13xMyc Sonication IP Biological Replicate 1	1: Thurtle DM, Rine J. The molecular topography of silenced chromatin in Saccharomyces cerevisiae. Genes Dev. 2014 Feb 1;28(3):245-58. doi:10.1101/gad.230532.113. PubMed PMID: 24493645; PubMed Central PMCID: PMC3923967.
SRR1068442	Sir2-13xMyc Sonication input Biological Replicate 1	1: Thurtle DM, Rine J. The molecular topography of silenced chromatin in Saccharomyces cerevisiae. Genes Dev. 2014 Feb 1;28(3):245-58. doi:10.1101/gad.230532.113. PubMed PMID: 24493645; PubMed Central PMCID: PMC3923967.
SRR1104089	Sir2-13xMyc Sonication IP Biological Replicate 2	1: Thurtle DM, Rine J. The molecular topography of silenced chromatin in Saccharomyces cerevisiae. Genes Dev. 2014 Feb 1;28(3):245-58. doi:10.1101/gad.230532.113. PubMed PMID: 24493645; PubMed Central PMCID: PMC3923967.
Sir3
SRR1068450	Sir3-13xMyc Sonication IP Biological Replicate 1	1: Thurtle DM, Rine J. The molecular topography of silenced chromatin in Saccharomyces cerevisiae. Genes Dev. 2014 Feb 1;28(3):245-58. doi:10.1101/gad.230532.113. PubMed PMID: 24493645; PubMed Central PMCID: PMC3923967.
SRR1068454	Sir3-13xMyc Sonication input Biological Replicate 1	1: Thurtle DM, Rine J. The molecular topography of silenced chromatin in Saccharomyces cerevisiae. Genes Dev. 2014 Feb 1;28(3):245-58. doi:10.1101/gad.230532.113. PubMed PMID: 24493645; PubMed Central PMCID: PMC3923967.
SRR1104091	Sir3-13xMyc Sonication input Biological Replicate 2	1: Thurtle DM, Rine J. The molecular topography of silenced chromatin in Saccharomyces cerevisiae. Genes Dev. 2014 Feb 1;28(3):245-58. doi:10.1101/gad.230532.113. PubMed PMID: 24493645; PubMed Central PMCID: PMC3923967.
Sir4
SRR3355027	Sir4-13xMyc Sonication IP Biological Replicate 1	1: Thurtle DM, Rine J. The molecular topography of silenced chromatin in Saccharomyces cerevisiae. Genes Dev. 2014 Feb 1;28(3):245-58. doi:10.1101/gad.230532.113. PubMed PMID: 24493645; PubMed Central PMCID: PMC3923967.
SRR1068587	Sir4-13xMyc Sonication input Biological Replicate 1	1: Thurtle DM, Rine J. The molecular topography of silenced chromatin in Saccharomyces cerevisiae. Genes Dev. 2014 Feb 1;28(3):245-58. doi:10.1101/gad.230532.113. PubMed PMID: 24493645; PubMed Central PMCID: PMC3923967.
SRR1104106	Sir4-13xMyc Sonication input Biological Replicate 2	1: Thurtle DM, Rine J. The molecular topography of silenced chromatin in Saccharomyces cerevisiae. Genes Dev. 2014 Feb 1;28(3):245-58. doi:10.1101/gad.230532.113. PubMed PMID: 24493645; PubMed Central PMCID: PMC3923967.
Histone H4-K16ac
SRR1105630	H4K16-acetyl Sonication IP	1: Thurtle DM, Rine J. The molecular topography of silenced chromatin in Saccharomyces cerevisiae. Genes Dev. 2014 Feb 1;28(3):245-58. doi:10.1101/gad.230532.113. PubMed PMID: 24493645; PubMed Central PMCID: PMC3923967.
SRR1105631	H4K16-acetyl_Sonication_Input	1: Thurtle DM, Rine J. The molecular topography of silenced chromatin in Saccharomyces cerevisiae. Genes Dev. 2014 Feb 1;28(3):245-58. doi:10.1101/gad.230532.113. PubMed PMID: 24493645; PubMed Central PMCID: PMC3923967.
Histone H3
SRR1106079	H3 Cross-linked Sonication IP	1: Thurtle DM, Rine J. The molecular topography of silenced chromatin in Saccharomyces cerevisiae. Genes Dev. 2014 Feb 1;28(3):245-58. doi:10.1101/gad.230532.113. PubMed PMID: 24493645; PubMed Central PMCID: PMC3923967.
SRR1106080	H3 Cross-linked Sonication input	1: Thurtle DM, Rine J. The molecular topography of silenced chromatin in Saccharomyces cerevisiae. Genes Dev. 2014 Feb 1;28(3):245-58. doi:10.1101/gad.230532.113. PubMed PMID: 24493645; PubMed Central PMCID: PMC3923967.
GFP
SRR1009212	GFP_dex_IP	2: Teytelman L, Thurtle DM, Rine J, van Oudenaarden A. Highly expressed loci are vulnerable to misleading ChIP localization of multiple unrelated proteins. Proc Natl Acad Sci U S A. 2013 Nov 12;110(46):18602-7. doi: 10.1073/pnas.1316064110. Epub 2013 Oct 30. PubMed PMID: 24173036; PubMed Central PMCID: PMC3831989.
SRR1009213	GFP_dex_input	2: Teytelman L, Thurtle DM, Rine J, van Oudenaarden A. Highly expressed loci are vulnerable to misleading ChIP localization of multiple unrelated proteins. Proc Natl Acad Sci U S A. 2013 Nov 12;110(46):18602-7. doi: 10.1073/pnas.1316064110. Epub 2013 Oct 30. PubMed PMID: 24173036; PubMed Central PMCID: PMC3831989.
