# Supplementary material for: Chromatin determinants impart camptothecin sensitivity
Source: EMBO Rep. 2017 Apr 7;18(6):1000–12. doi: 10.15252/embr.201643560 (PMC5452016; doi:10.15252/embr.201643560)
Supplement: Supplementary file 5 — Table EV4 [file EMBR-18-1000-s005.xlsx]

## Sheet: Table EV4
Table EV4: ORF with SIR score > 0.2
Position	Sir score	Systematic name	Common name	Notes	Chromosome	Position_Start	Position_end
1	1	YDR542W	PAU10	sub-telomeric	chrIV	1523249	1523611
2	1	YCL076W		sub-telomeric,Ty5	chrIII	1392	2135
3	1	YAL067W-A		sub-telomeric	chrI	2480	2707
4	1	YAL068C	PAU8	sub-telomeric	chrI	1807	2169
5	0.988764	YMR251W-A	HOR7		chrXIII	774752	774931
6	0.953954	YCL073C	GEX1	sub-telomeric,sub-HML	chrIII	6479	8326
7	0.926291	YBR296C	PHO89		chrII	796798	798522
8	0.903908	YER073W	ALD5		chrV	304030	305592
9	0.863273	YCL069W	VBA3	sub-telomeric,sub-HML	chrIII	9706	11082
10	0.844917	YER091C	MET6		chrV	339864	342167
11	0.842105	YHL048C-A		sub-telomeric	chrVIII	5663	5797
12	0.824584	YCL068C		HML	chrIII	11503	12285
13	0.808387	YPR145W	ASN1		chrXVI	822620	824338
14	0.797784	YLR461W	PAU4	sub-telomeric	chrXII	1062919	1063281
15	0.785222	YDR077W	SED1		chrIV	600793	601809
16	0.782178	YPR036W-A	SPO24		chrXVI	645950	646153
17	0.759459	YKL224C	PAU16	sub-telomeric	chrXI	1810	2181
18	0.727419	YJL159W	HSP150		chrX	120449	121690
19	0.696751	YKL096W-A	CWP2		chrXI	259253	259531
20	0.68608	YLR058C	SHM2		chrXII	257992	259401
21	0.683626	YCL064C	CHA1	sub-HML	chrIII	15798	16880
22	0.680921	YBL108W		sub-telomeric	chrII	8177	8482
23	0.673244	YGR055W	MUP1		chrVII	599417	601141
24	0.641395	YKR039W	GAP1		chrXI	515063	516871
25	0.640044	YBR068C	BAP2		chrII	373861	375690
26	0.596811	YDR433W			chrIV	1329600	1330040
27	0.572739	YLR194C	NCW2		chrXII	540809	541573
28	0.555891	YKL223W		sub-telomeric	chrXI	2389	2721
29	0.55336	YMR122W-A			chrXIII	511315	511569
30	0.528351	YHR162W	MPC2		chrVIII	423072	423461
31	0.520755	YCR097W-A			chrIII	294439	294705
32	0.506112	YNL031C	HHT2		chrXIV	575640	576050
33	0.504405	YFR057W		sub-telomeric	chrVI	269061	269516
34	0.503937	YBL108C-A	PAU9	sub-telomeric	chrII	7605	7733
35	0.502548	YHR216W	IMD2	sub-telomeric	chrVIII	554396	555967
36	0.496222	YDR225W	HTA1		chrIV	915530	915928
37	0.495549	YOL166C		sub-telomeric	chrXV	1000	1338
38	0.489992	YCL030C	HIS4		chrIII	65934	68333
39	0.482353	YOL109W	ZEO1		chrXV	110297	110638
40	0.438125	YER056C	FCY2		chrV	266512	268113
41	0.423004	YHR007C	ERG11		chrVIII	120091	121683
42	0.408768	YEL009C	GCN4		chrV	138918	139763
43	0.397232	YDR381W	YRA1		chrIV	1236558	1238004
44	0.391078	YLR300W	EXG1		chrXII	728955	730301
45	0.379661	YHR208W	BAT1		chrVIII	517532	518713
46	0.367412	YAL069W		sub-telomeric	chrI	335	649
47	0.356615	YGR175C	ERG1		chrVII	846933	848423
48	0.355995	YBR078W	ECM33		chrII	393123	394742
49	0.334532	YHR018C	ARG4		chrVIII	140011	141402
50	0.322289	YDR399W	HPT1		chrIV	1270068	1270733
51	0.320257	YEL040W	UTR2		chrV	78053	79456
52	0.317668	YMR145C	NDE1		chrXIII	554793	556475
53	0.312746	YGR189C	CRH1		chrVII	876669	878192
54	0.310067	YDR050C	TPI1		chrIV	555726	556472
55	0.293629	YLL064C	PAU18	sub-telomeric	chrXII	13083	13445
56	0.291553	YCL065W		HML	chrIII	13751	14119
57	0.28965	YPL231W	FAS2		chrXVI	108652	114315
58	0.285129	YLR120C	YPS1		chrXII	386511	388220
59	0.283528	YPR035W	GLN1		chrXVI	642208	643320
60	0.277108	YOR063W	RPL3		chrXV	444686	445849
61	0.276744	YOL165C	AAD15	sub-telomeric	chrXV	1647	2078
62	0.275459	YGR234W	YHB1		chrVII	959904	961103
63	0.275437	YAL037C-B			chrI	72326	73300
64	0.273743	YCR096C	HMRA2	HMR	chrIII	293179	293538
65	0.272455	YBL109W		sub-telomeric	chrII	5790	6125
66	0.26449	YAL038W	CDC19		chrI	71786	73288
67	0.255346	YGL009C	LEU1		chrVII	476313	478652
68	0.254281	YMR305C	SCW10		chrXIII	879063	880232
69	0.252632	YCR108C		sub-telomeric	chrIII	315997	316188
70	0.246269	YML126C	ERG13		chrXIII	19060	20535
71	0.244493	YFL063W		sub-telomeric	chrVI	5066	5521
72	0.23913	YHR217C		sub-telomeric	chrVIII	556581	557042
73	0.231707	YJR048W	CYC1		chrX	526335	526664
74	0.230922	YMR316W	DIA1		chrXIII	904825	905835
75	0.2306	YBR162C	TOS1		chrII	563203	564570
76	0.224824	YDR544C		sub-telomeric	chrIV	1525095	1525523
77	0.22232	YOR153W	PDR5		chrXV	619840	624375
78	0.21864	YLR249W	YEF3		chrXII	636780	639914
79	0.218475	YJL158C	CIS3		chrX	122265	122948
80	0.218021	YDR432W	NPL3		chrIV	1328783	1330027
81	0.216066	YGL261C	PAU11	sub-telomeric	chrVII	6290	6652
82	0.208008	YKL164C	PIR1		chrXI	141794	142819
